# Supplementary material for: Machine learning approaches identify male body size as the most accurate predictor of species richness
Source: BMC Biol. 2020 Aug 28;18:105. doi: 10.1186/s12915-020-00835-y (PMC7453550; doi:10.1186/s12915-020-00835-y)
Supplement: Supplementary file 2 — Additional file 2. contains all data, mined from public databases or extracted from primary literature, which was used in Random Forest and Multiple correspondence analyses. In this excel file all category definitions can be explored or even altered and reanalyzed. Sheet three of this excel file contains instructions and references. [file 12915_2020_835_MOESM2_ESM.xlsx]

## Sheet: Random Forest Data 
Genus	Phylogenetic Rank	SSD	Foraging type	Ballooning	Body Female MIN	Body Female MAX	Body Female Average	Body Female Variability	Body Male MIN	Body Male MAX	Body Male Average	Body Male Variability	Body F+M Average	Body F+M Variability	COI Distance MIN	COI Distance MAX	COI Distance Average	COI Distance Variability	Proportion Single Island Endemics	Proportion Single Country Occurrence	Proportion Narrow Range	Geographic Range	Species richness 2cat	Species richness 3cat	Species richness 4cat	Species richness 5cat	Species richness numeric
Agroeca	ent	no	cursorial	yes	3.7	9.4	6.55	6.7	3.3	7	5.15	4.7	5.85	7.1	0.049	0.119	0.09	0.07	0	0.31	0.31	4	low	medium	low	medium	29
Aphonopelma	ortho	yes	cursorial	no	30	74	52	45	35	47	41	13	46.5	40	0.056	0.213	0.137	0.157	0	0.934	0.934	2	high	high	high	high	61
Argiope	ent	yes	trap	yes	9.9	25.5	17.7	16.6	4	8.3	6.15	5.3	11.925	22.5	0.05	0.184	0.123	0.134	0.318	0.227	0.545	5	high	high	veryHigh	high	88
Atypus	ortho	no	trap	yes	10	15	12.5	6	7	9	8	3	10.25	9	0.128	0.182	0.16	0.053	0.059	0.647	0.706	4	low	medium	high	medium	34
Badumna	ent	yes	trap	yes	7	8.6	7.8	2.6	5.68	8.55	7.115	3.87	7.4575	3.92	0.09	0.121	0.105	0.031	0.167	0.389	0.556	4	low	low	low	low	18
Brachypelma	ortho	no	cursorial	no	44.26	70	57.13	26.74	52.51	70	61.255	18.49	59.1925	18.49	0.02	0.188	0.129	0.168	0	0.833	0.833	2	low	low	low	low	18
Cheiracanthium	ent	no	cursorial	yes	5.4	15	10.2	10.6	3.2	12	7.6	9.8	8.9	12.8	0.054	0.145	0.109	0.091	0.189	0.415	0.604	5	high	high	veryHigh	veryHigh	212
Cyclosa	ent	yes	trap	yes	3.2	8	5.6	5.8	3.2	4.8	4	2.6	4.8	5.8	0.076	0.197	0.16	0.122	0.184	0.333	0.517	5	high	high	veryHigh	veryHigh	174
Cyrtocarenum	ortho	no	trap	yes	25	25	25	1	25	25	25	1	25	1	0.121	0.121	0.121	0	0	0.5	0.5	2	low	low	veryLow	veryLow	2
Dolomedes	ent	no	cursorial	yes	9	22	15.5	14	9	16	12.5	8	14	14	0.02	0.083	0.056	0.064	0.337	0.337	0.673	5	high	high	veryHigh	veryHigh	104
Dysdera	hap	yes	cursorial	yes	5.8	14	9.9	9.2	4.2	12	8.1	8.8	9	10.8	0.096	0.229	0.192	0.133	0.216	0.527	0.742	5	high	high	veryHigh	veryHigh	283
Eresus	ent	no	cursorial	yes	8	21	14.5	14	6	11	8.5	6	11.5	16	0.052	0.126	0.1	0.074	0.143	0.381	0.524	4	low	medium	low	medium	21
Ero	ent	no	trap	yes	2.25	4.8	3.525	3.55	1.8	3	2.4	2.2	2.9625	4	0.036	0.227	0.173	0.191	0.2	0.5	0.7	5	high	medium	high	high	40
Evarcha	ent	no	cursorial	yes	3.38	11.1	7.24	8.72	3.96	6.3	5.13	3.34	6.185	8.14	0.047	0.144	0.103	0.097	0.07	0.453	0.523	5	high	high	veryHigh	high	86
Filistata	hap	no	trap	yes	6.35	14	10.175	8.65	5.38	6.35	5.865	1.97	8.02	9.62	0.138	0.138	0.138	0	0.3	0.4	0.7	5	low	medium	low	medium	20
Ganthela	ortho	no	trap	no	8.7	10.55	9.625	2.85	10.55	15.5	13.025	5.95	11.325	1	0.117	0.207	0.173	0.09	0	1	1	2	low	low	veryLow	veryLow	7
Heptathela	ortho	yes	trap	no	7	17	12	11	7	9	8	3	10	11	0.091	0.215	0.18	0.124	1	0	1	1	low	low	veryLow	veryLow	10
Hyptiotes	ent	no	trap	yes	4	6	5	3	2.8	4	3.4	2.2	4.2	4.2	0.049	0.119	0.094	0.07	0.063	0.438	0.5	5	low	low	veryLow	low	16
Latrodectus	ent	yes	trap	yes	3.7	16	9.85	13.3	2.6	7	4.8	5.4	7.325	14.4	0.088	0.236	0.166	0.147	0.065	0.226	0.29	5	low	medium	high	medium	31
Linyphia	ent	no	trap	yes	3.5	7.5	5.5	5	3.5	7.5	5.5	5	5.5	5	0.148	0.148	0.148	0	0.078	0.662	0.74	5	high	high	high	high	77
Liphistius	ent	no	trap	no	7.5	22.8	15.15	16.3	9	23.3	16.15	15.3	15.65	14.8	0.224	0.27	0.246	0.046	0.018	0.964	0.982	2	high	medium	high	high	55
Macrothele	ortho	no	cursorial	no	28.2	14.4	21.3	14.8	34.7	26.8	30.75	8.9	26.025	21.3	0.136	0.233	0.183	0.097	0.241	0.552	0.793	5	low	medium	low	medium	29
Marpissa	ent	yes	cursorial	yes	4.7	14	9.35	10.3	3.6	9	6.3	6.4	7.825	11.4	0.112	0.147	0.13	0.035	0.058	0.577	0.635	5	high	medium	high	high	52
Micrommata	ent	yes	cursorial	yes	9	16.6	12.8	8.6	6.7	10	8.35	4.3	10.575	10.9	0.035	0.16	0.097	0.125	0	0.429	0.429	5	low	low	veryLow	veryLow	7
Nemesia	ortho	no	trap	no	9.5	26	17.75	17.5	8	15	11.5	8	14.625	19	0.207	0.207	0.207	0	0.3	0.4	0.7	3	high	high	high	high	60
Nurscia	ent	no	trap	no	6.6	11	8.8	5.4	10	11	10.5	2	9.65	2	0.13	0.13	0.13	0	0	0	0	4	low	low	veryLow	veryLow	4
Parachtes	hap	no	cursorial	yes	6.3	18	12.15	12.7	4.6	12	8.3	8.4	10.225	14.4	0.115	0.228	0.17	0.113	0.308	0.538	0.846	2	low	low	veryLow	low	13
Pirata	ent	no	cursorial	yes	4.5	9.3	6.9	5.8	4	8.6	6.3	5.6	6.6	6.3	0.031	0.164	0.095	0.133	0.036	0.429	0.464	5	high	high	high	high	56
Pisaura	ent	no	cursorial	yes	7.6	15	11.3	8.4	7.4	13	10.2	6.6	10.75	8.6	0.036	0.1	0.073	0.064	0.154	0.231	0.385	3	low	low	veryLow	low	13
Poecilotheria	ortho	no	cursorial	no	49.27	62.29	55.78	14.02	36.93	45.04	40.985	9.11	48.3825	26.36	0.035	0.172	0.116	0.137	0.333	0.467	0.8	2	low	low	veryLow	low	15
Psilochorus	hap	no	trap	yes	1.9	3	2.45	2.1	1.9	3	2.45	2.1	2.45	2.1	0.162	0.215	0.195	0.053	0.024	0.452	0.476	5	high	medium	high	high	42
Scytodes	hap	no	cursorial	no	4	11.77	7.885	8.77	3.14	7.5	5.32	5.36	6.6025	9.63	0.184	0.267	0.234	0.083	0.075	0.741	0.816	5	high	high	veryHigh	veryHigh	228
Segestria	hap	no	trap	no	5	22	13.5	18	6.5	15	10.75	9.5	12.125	16.5	0.207	0.257	0.235	0.05	0.211	0.368	0.579	5	low	low	low	low	19
Spermophora	hap	yes	trap	yes	2.1	2.1	2.1	1	1.1	1.1	1.1	1	1.6	2	0.115	0.246	0.204	0.13	0.348	0.457	0.804	5	high	medium	high	high	46
Stegodyphus	ent	no	cursorial	yes	10	23	16.5	14	8	15	11.5	8	14	16	0.061	0.195	0.155	0.133	0.05	0.25	0.3	5	low	medium	low	medium	20
Synema	ent	yes	cursorial	yes	6.2	9	7.6	3.8	4	4.5	4.25	1.5	5.925	6	0.161	0.161	0.161	0	0.056	0.552	0.608	5	high	high	veryHigh	veryHigh	125
Tegenaria	ent	no	trap	yes	3.6	20	11.8	17.4	4.23	20	12.115	16.77	11.9575	16.77	0.081	0.229	0.173	0.149	0.038	0.594	0.632	5	high	high	veryHigh	veryHigh	106
Tetragnatha	ent	no	trap	yes	4.5	14.1	9.3	10.6	3.5	9	6.25	6.5	7.775	11.6	0.089	0.242	0.173	0.153	0.364	0.307	0.67	5	high	high	veryHigh	veryHigh	349
Thanatus	ent	no	cursorial	yes	3.5	12	7.75	9.5	3	10	6.5	8	7.125	10	0.062	0.183	0.15	0.121	0.059	0.564	0.624	5	high	high	veryHigh	veryHigh	101
Tibellus	ent	yes	cursorial	yes	6.5	12.5	9.5	7	5	7.5	6.25	3.5	7.875	8.5	0.053	0.065	0.059	0.012	0.038	0.442	0.481	5	high	medium	high	high	52
Titanoeca	ent	no	trap	no	2.9	8.2	5.55	6.3	2.9	6	4.45	4.1	5	6.3	0.047	0.113	0.094	0.067	0	0.286	0.286	4	low	medium	low	medium	28
Triaeris	hap	no	cursorial	no	1.2	2.5	1.85	2.3	1.3	1.6	1.45	1.3	1.65	2.2	0.1	0.19	0.16	0.09	0.111	0.778	0.889	5	low	low	low	low	18
Ummidia	ortho	no	trap	yes	12.4	16	14.2	4.6	12.6	18.2	15.4	6.6	14.8	4.4	0.175	0.188	0.184	0.014	0.037	0.481	0.519	4	low	medium	low	medium	27
Uroctea	ent	yes	cursorial	yes	10	18.3	14.15	9.3	6	16.2	11.1	11.2	12.625	13.3	0.175	0.201	0.185	0.026	0	0.444	0.444	4	low	low	low	low	18
Zoropsis	ent	no	cursorial	no	9	19	14	11	7.3	13	10.15	6.7	12.075	12.7	0.06	0.14	0.1	0.08	0	0.563	0.563	5	low	low	veryLow	low	16

## Sheet: Multiple Correspondence Data
genus	Sr2Cat	Sr3Cat	Sr4Cat	Sr5Cat	SrNum	bodyNum	body2Cat	body3Cat	body4Cat	body5Cat	coi2Cat	coi3Cat	coiNum	evolRank	geoRange
Agroeca	low	medium	low	medium	29	3.3	small	small	verySmall	small	little	little	0.119	ent	4
Aphonopelma	high	high	high	High	61	35	big	big	veryBig	veryBig	large	large	0.213	ortho	2
Argiope	high	high	veryHigh	High	88	4	small	inter	small	small	large	medium	0.184	ent	5
Atypus	low	medium	high	medium	34	7	big	big	big	big	large	medium	0.182	ortho	4
Badumna	low	low	low	low	18	5.68	big	inter	big	inter	little	little	0.121	ent	4
Brachypelma	low	low	low	low	18	52.51	big	big	veryBig	veryBig	large	medium	0.188	ortho	2
Cheiracanthium	high	high	veryHigh	VeryHigh	212	3.2	small	small	verySmall	small	little	little	0.145	ent	5
Cyclosa	high	high	veryHigh	VeryHigh	174	3.2	small	small	verySmall	small	large	medium	0.197	ent	5
Cyrtocarenum	low	low	veryLow	VeryLow	2	25	big	big	veryBig	veryBig	little	little	0.121	ortho	2
Dolomedes	high	high	veryHigh	VeryHigh	104	9	big	big	veryBig	big	little	little	0.083	ent	5
Dysdera	high	high	veryHigh	VeryHigh	283	4.2	small	inter	small	inter	large	large	0.229	hap	5
Eresus	low	medium	low	medium	21	6	big	inter	big	inter	little	little	0.126	ent	4
Ero	high	medium	high	High	40	1.8	small	small	verySmall	verySmall	large	large	0.227	ent	5
Evarcha	high	high	veryHigh	High	86	3.96	small	inter	small	small	little	little	0.144	ent	5
Filistata	low	medium	low	medium	20	5.38	big	inter	big	inter	little	little	0.138	hap	5
Ganthela	low	low	veryLow	VeryLow	7	10.55	big	big	veryBig	veryBig	large	large	0.207	ortho	2
Hyptiotes	low	low	veryLow	low	16	2.8	small	small	verySmall	verySmall	little	little	0.119	ent	5
Latrodectus	low	medium	high	medium	31	2.6	small	small	verySmall	verySmall	large	large	0.236	ent	5
Linyphia	high	high	high	High	77	3.5	small	small	small	small	little	little	0.148	ent	5
Liphistius	high	medium	high	High	55	9	big	big	veryBig	big	large	large	0.27	ortho	2
Macrothele	low	medium	low	medium	29	34.7	big	big	veryBig	veryBig	large	large	0.233	ortho	5
Marpissa	high	medium	high	High	52	3.6	small	small	small	small	little	little	0.147	ent	5
Micrommata	low	low	veryLow	VeryLow	7	6.7	big	inter	big	big	little	medium	0.16	ent	5
Nemesia	high	high	high	High	60	8	big	big	big	big	large	large	0.207	ortho	3
Nurscia	low	low	veryLow	VeryLow	4	10	big	big	veryBig	veryBig	little	little	0.13	ent	4
Parachtes	low	low	veryLow	low	13	4.6	small	inter	small	inter	large	large	0.228	hap	2
Pirata	high	high	high	High	56	4	small	inter	small	small	little	medium	0.164	ent	5
Pisaura	low	low	veryLow	low	13	7.4	big	big	big	big	little	little	0.1	ent	3
Poecilotheria	low	low	veryLow	low	15	36.93	big	big	veryBig	veryBig	little	medium	0.172	ortho	2
Psilochorus	high	medium	high	High	42	1.9	small	small	verySmall	verySmall	large	large	0.215	hap	5
Scytodes	high	high	veryHigh	VeryHigh	228	3.14	small	small	verySmall	small	large	large	0.267	hap	5
Segestria	low	low	low	low	19	6.5	big	inter	big	big	large	large	0.257	hap	5
Spermophora	high	medium	high	High	46	1.1	small	small	verySmall	verySmall	large	large	0.246	hap	5
Stegodyphus	low	medium	low	medium	20	8	big	big	big	big	large	medium	0.195	ent	5
Synema	high	high	veryHigh	VeryHigh	125	4	small	inter	small	small	little	medium	0.161	ent	5
Tegenaria	high	high	veryHigh	VeryHigh	106	4.23	small	inter	small	inter	large	large	0.229	ent	5
Tetragnatha	high	high	veryHigh	VeryHigh	349	3.5	small	small	small	small	large	large	0.242	ent	5
Thanatus	high	high	veryHigh	VeryHigh	101	3	small	small	verySmall	verySmall	large	medium	0.183	ent	5
Tibellus	high	medium	high	High	52	5	small	inter	small	inter	little	little	0.065	ent	5
Titanoeca	low	medium	low	medium	28	2.9	small	small	verySmall	verySmall	little	little	0.113	ent	4
Triaeris	low	low	low	low	18	1.3	small	small	verySmall	verySmall	large	medium	0.19	hap	5
Ummidia	low	medium	low	medium	27	12.6	big	big	veryBig	veryBig	large	medium	0.188	ortho	4
Uroctea	low	low	low	low	18	6	big	inter	big	inter	large	medium	0.201	ent	4
Zoropsis	low	low	veryLow	low	16	7.3	big	big	big	big	little	little	0.14	ent	5

## Sheet: References and instructions
Instructions for using R script:	References for the data spreadsheet:
To run Random Forest analyses export the first sheet of this file as comma-separated values, named "Additional file 2 - RF.csv" To run Multiple Correspondence Analyses export the second sheet of this file as comma-separated values, named "Additional file 2 - MCA.csv" To run Spearman's correlation analysis export the first sheet of this file as comma-separated values, named "Additional file 2 - RF…	Public databases: World Spider Catalog (2020). Version 21.0. Natural History Museum Bern, online at http://wsc.nmbe.ch. Araneae - Spiders of Europe (2020). Nentwig W, et al. Online at https://www.araneae.nmbe.ch. GBIF. Global Biodiversity Information Facility (2020). Online at: https://www.gbif.org/.
	Primary literature: Abraham, H. C. "The Male of the Spider Liphistius malayanus HC Abr., with Further Notes on the Female and on its Habits." Proceedings of the Zoological Society of London. Vol. 99. No. 4. Oxford, UK: Blackwell Publishing Ltd, (1929). Decae, A. E., et al. "The supposedly unique case of Cyrtocarenum cunicularium (Olivier, 1811) (Araneae, Ctenizidae)." Bulletin of the British Arac…
