# Supplementary material for: Machine learning approaches identify male body size as the most accurate predictor of species richness
Source: BMC Biol. 2020 Aug 28;18:105. doi: 10.1186/s12915-020-00835-y (PMC7453550; doi:10.1186/s12915-020-00835-y)
Supplement: Supplementary file 3 — Additional file 3. contains R script with all the information needed to recreate our Random Forest analyses. (R 14 kb) [file 12915_2020_835_MOESM3_ESM.r]

#########################################################################################################################################
# Random Forest Analyses: R script for the paper "Machine learning approaches identify male body size as the most accurate predictor of species richness"
#
# Random Forest: Classification with "two" and "three" species richness categories; Regression with non-categorized species richness variable
#########################################################################################################################################

library(randomForest)
library(caTools)

#set your working directory
#export RF excel sheet from the Additional file 2 as comma-separated values

combinedData <- read.csv("Additional file 2 - RF.csv", sep=";", stringsAsFactors = T)
combinedData <- data.frame(combinedData[,-1], row.names = combinedData[,1])
combinedData$Geographic.Range <- as.factor(combinedData$Geographic.Range)
str(combinedData)

#########################################################################################################################################
# Species richnes as two categories "high and low", all 22 predictor variables
#########################################################################################################################################

data2cat.all <- combinedData[,c(1:23)]
str(data2cat.all)

set.seed(9)

ind2cat.all <- sample.split(Y=data2cat.all$Species.richness.2cat,0.7)
trainDF2cat.all <- data2cat.all[ind2cat.all,]
testDF2cat.all <- data2cat.all[!ind2cat.all,]

str(testDF2cat.all)
str(trainDF2cat.all)

set.seed(9)

bestmtry2cat.all<-tuneRF(trainDF2cat.all,trainDF2cat.all$Species.richness.2cat,ntree=20,stepFactor = 1.5,improve = 0.01, trace=T,plot=T)
bestmtry2cat.all

set.seed(9)

RF2cat.all<-randomForest(Species.richness.2cat~.,data=trainDF2cat.all,mtry=6,ntree=1000)
RF2cat.all

varImpPlot(RF2cat.all)

randomForest::importance(RF2cat.all)

PredictionsWithClass2cat.all <- predict(RF2cat.all, testDF2cat.all, type="class")
PredictionsWithClass2cat.all

t2cat.all<-table(predictions=PredictionsWithClass2cat.all,actual=testDF2cat.all$Species.richness.2cat)
t2cat.all

sum(diag(t2cat.all))/sum(t2cat.all)

#########################################################################################################################################
# Species richnes as two categories "high and low",  ten morphological predictor variables
#########################################################################################################################################

data2cat.morpho <- combinedData[,c(5:14, 23)]
str(data2cat.morpho)

set.seed(9)

ind2cat.morpho <- sample.split(Y=data2cat.morpho$Species.richness.2cat,0.7)
trainDF2cat.morpho <- data2cat.morpho[ind2cat.morpho,]
testDF2cat.morpho <- data2cat.morpho[!ind2cat.morpho,]

str(testDF2cat.morpho)
str(trainDF2cat.morpho)

set.seed(9)

bestmtry2cat.morpho<-tuneRF(trainDF2cat.morpho,trainDF2cat.morpho$Species.richness.2cat,ntree=20,stepFactor = 1.5,improve = 0.01, trace=T,plot=T)
bestmtry2cat.morpho

set.seed(9)

RF2cat.morpho<-randomForest(Species.richness.2cat~.,data=trainDF2cat.morpho,mtry=3,ntree=1000)
RF2cat.morpho

varImpPlot(RF2cat.morpho)

randomForest::importance(RF2cat.morpho)

PredictionsWithClass2cat.morpho <- predict(RF2cat.morpho, testDF2cat.morpho, type="class")
PredictionsWithClass2cat.morpho

t.morpho<-table(predictions=PredictionsWithClass2cat.morpho,actual=testDF2cat.morpho$Species.richness.2cat)
t.morpho

sum(diag(t.morpho))/sum(t.morpho)

#########################################################################################################################################
# Species richnes as two categories "high and low",  four genetic predictor variables
#########################################################################################################################################

data2cat.gen <- combinedData[,c(15:18, 23)]
str(data2cat.gen)

set.seed(3)

ind2cat.gen <- sample.split(Y=data2cat.gen$Species.richness.2cat,0.7)
trainDF2cat.gen <- data2cat.gen[ind2cat.gen,]
testDF2cat.gen <- data2cat.gen[!ind2cat.gen,]

str(testDF2cat.gen)
str(trainDF2cat.gen)

set.seed(3)

bestmtry2cat.gen<-tuneRF(trainDF2cat.gen,trainDF2cat.gen$Species.richness.2cat,ntree=5,stepFactor = 1.5,improve = 0.0001, trace=T,plot=T)
bestmtry2cat.gen

set.seed(3)

RF2cat.gen<-randomForest(Species.richness.2cat~.,data=trainDF2cat.gen,mtry=2,ntree=1000)
RF2cat.gen

varImpPlot(RF2cat.gen)

randomForest::importance(RF2cat.gen)

PredictionsWithClass2cat.gen <- predict(RF2cat.gen, testDF2cat.gen, type="class")
PredictionsWithClass2cat.gen

t.gen<-table(predictions=PredictionsWithClass2cat.gen,actual=testDF2cat.gen$Species.richness.2cat)
t.gen

sum(diag(t.gen))/sum(t.gen)


#########################################################################################################################################
# Species richnes as two categories "high and low",  four geographic predictor variables
#########################################################################################################################################

data2cat.geo <- combinedData[,c(19:23)]
str(data2cat.geo)

set.seed(9)

ind2cat.geo <- sample.split(Y=data2cat.geo$Species.richness.2cat,0.7)
trainDF2cat.geo <- data2cat.geo[ind2cat.geo,]
testDF2cat.geo <- data2cat.geo[!ind2cat.geo,]

str(testDF2cat.geo)
str(trainDF2cat.geo)

set.seed(9)

bestmtry2cat.geo<-tuneRF(trainDF2cat.geo,trainDF2cat.geo$Species.richness.2cat,ntree=5,stepFactor = 1.5,improve = 0.001, trace=T,plot=T)
bestmtry2cat.geo

set.seed(9)

RF2cat.geo<-randomForest(Species.richness.2cat~.,data=trainDF2cat.geo,mtry=3,ntree=1000)
RF2cat.geo

varImpPlot(RF2cat.geo)

randomForest::importance(RF2cat.geo)

PredictionsWithClass2cat.geo <- predict(RF2cat.geo, testDF2cat.geo, type="class")
PredictionsWithClass2cat.geo

t.geo<-table(predictions=PredictionsWithClass2cat.geo,actual=testDF2cat.geo$Species.richness.2cat)
t.geo

sum(diag(t.geo))/sum(t.geo)

#########################################################################################################################################
# Species richnes as two categories "high and low",  four "other" predictor variables
#########################################################################################################################################

data2cat.other <- combinedData[,c(1:4,23)]
str(data2cat.other)

set.seed(7)

ind2cat.other <- sample.split(Y=data2cat.other$Species.richness.2cat,0.7)
trainDF2cat.other <- data2cat.other[ind2cat.other,]
testDF2cat.other <- data2cat.other[!ind2cat.other,]

str(testDF2cat.other)
str(trainDF2cat.other)

#set.seed(7)

#bestmtry2cat.other<-tuneRF(trainDF2cat.other,trainDF2cat.other$Species.richness.2cat,ntree=20,stepFactor = 1.5,improve = 0.001, trace=T,plot=T)
#bestmtry2cat.other

set.seed(7)

RF2cat.other<-randomForest(Species.richness.2cat~.,data=trainDF2cat.other,mtry=3,ntree=1000)
RF2cat.other

varImpPlot(RF2cat.other)

randomForest::importance(RF2cat.other)

PredictionsWithClass2cat.other <- predict(RF2cat.other, testDF2cat.other, type="class")
PredictionsWithClass2cat.other

t.other<-table(predictions=PredictionsWithClass2cat.other,actual=testDF2cat.other$Species.richness.2cat)
t.other

sum(diag(t.other))/sum(t.other)

#################################################################################################################################################
# Species richnes as two categories "high and low",  four important" predictor variables, one (the best) variable from each of the above groups 
#################################################################################################################################################

data2cat.important <- combinedData[,c(1,9,16,22:23)]
str(data2cat.important)

set.seed(7)

ind2cat.important <- sample.split(Y=data2cat.important$Species.richness.2cat,0.7)
trainDF2cat.important <- data2cat.important[ind2cat.important,]
testDF2cat.important <- data2cat.important[!ind2cat.important,]

str(testDF2cat.important)
str(trainDF2cat.important)

set.seed(7)

bestmtry2cat.important<-tuneRF(trainDF2cat.important,trainDF2cat.important$Species.richness.2cat,ntree=5,stepFactor = 1.5,improve = 0.001, trace=T,plot=T)
bestmtry2cat.important

set.seed(7)

RF2cat.important<-randomForest(Species.richness.2cat~.,data=trainDF2cat.important,mtry=3,ntree=1000)
RF2cat.important

varImpPlot(RF2cat.important)

randomForest::importance(RF2cat.important)

PredictionsWithClass2cat.important <- predict(RF2cat.important, testDF2cat.important, type="class")
PredictionsWithClass2cat.important

t.important<-table(predictions=PredictionsWithClass2cat.important,actual=testDF2cat.important$Species.richness.2cat)
t.important

sum(diag(t.important))/sum(t.important)

##############################################################################################################################################################
# Species richnes as three categories "high", "medium" and  "low",  four important" predictor variables, one (the best) variable from each of the above groups 
##############################################################################################################################################################

data3cat.important <- combinedData[,c(1,9,16,22,24)]
str(data3cat.important)

set.seed(5)

ind3cat.important <- sample.split(Y=data3cat.important$Species.richness.3cat,0.7)
trainDF3cat.important <- data3cat.important[ind3cat.important,]
testDF3cat.important <- data3cat.important[!ind3cat.important,]

str(testDF3cat.important)
str(trainDF3cat.important)

set.seed(5)

bestmtry3cat.important<-tuneRF(trainDF3cat.important,trainDF3cat.important$Species.richness.3cat,ntree=5,stepFactor = 1.5,improve = 0.001, trace=T,plot=T)
bestmtry3cat.important

set.seed(10)

RF3cat.important<-randomForest(Species.richness.3cat~.,data=trainDF3cat.important,mtry=3,ntree=1000)
RF3cat.important

varImpPlot(RF3cat.important)

randomForest::importance(RF3cat.important)

PredictionsWithClass3cat.important <- predict(RF3cat.important, testDF3cat.important, type="class")
PredictionsWithClass3cat.important

t3cat.important<-table(predictions=PredictionsWithClass3cat.important,actual=testDF3cat.important$Species.richness.3cat)
t3cat.important

sum(diag(t3cat.important))/sum(t3cat.important)

##########################################################################################################################################
# Species richnes as three categories "high", "medium" and  "low",  all 22 predictor variables 
##########################################################################################################################################

data3cat.all <- combinedData[,c(1:22,24)]
str(data3cat.all)

set.seed(1)

ind3cat.all <- sample.split(Y=data3cat.all$Species.richness.3cat,0.7)
trainDF3cat.all <- data3cat.all[ind3cat.all,]
testDF3cat.all <- data3cat.all[!ind3cat.all,]

str(testDF3cat.all)
str(trainDF3cat.all)

set.seed(1)

bestmtry3cat.all<-tuneRF(trainDF3cat.all,trainDF3cat.all$Species.richness.3cat,ntree=20,stepFactor = 1,improve = 0.01, trace=T,plot=T)
bestmtry3cat.all

set.seed(1)

RF3cat.all<-randomForest(Species.richness.3cat~.,data=trainDF3cat.all,mtry=4,ntree=1000)
RF3cat.all

varImpPlot(RF3cat.all)

randomForest::importance(RF3cat.all)

PredictionsWithClass3cat.all <- predict(RF3cat.all, testDF3cat.all, type="class")
PredictionsWithClass3cat.all

t3cat.all<-table(predictions=PredictionsWithClass3cat.all,actual=testDF3cat.all$Species.richness.3cat)
t3cat.all

sum(diag(t3cat.all))/sum(t3cat.all)

##########################################################################################################################################
# Regression mode of the Random Forest: Species richnes as numeric, non-categorized, variable. All 22 predictor variables 
##########################################################################################################################################

data.regression <- combinedData[,c(1:22,27)]
str(data.regression)

set.seed(7)

ind.regression <- sample.split(Y=data.regression$Species.richness.numeric,0.9)
trainDF.regression <- data.regression[ind.regression,]
testDF.regression <- data.regression[!ind.regression,]

str(testDF.regression)
str(trainDF.regression)

set.seed(7)

bestmtry.regression<-tuneRF(trainDF.regression,trainDF.regression$Species.richness.numeric,ntree=20,stepFactor = 1.5,improve = 0.05, trace=T,plot=T)
bestmtry.regression

set.seed(7)

RF.regression<-randomForest(Species.richness.numeric~.,data=trainDF.regression,mtry=15,ntree=1000)
RF.regression

varImpPlot(RF.regression)

randomForest::importance(RF.regression)

############################################################################################################################################
# Regression mode of the Random Forest: Species richnes as numeric, non-categorized, variable.
# Four important" predictor variables, one (the best) variable from each of the above groups (morphological,genetic, geographic and "other".
############################################################################################################################################

data.regression.important <- combinedData[,c(1,9,16,22,27)]
str(data.regression.important)

set.seed(10)

ind.regression.important <- sample.split(Y=data.regression.important$Species.richness.numeric,0.9)
trainDF.regression.important <- data.regression.important[ind.regression.important,]
testDF.regression.important <- data.regression.important[!ind.regression.important,]

str(testDF.regression.important)
str(trainDF.regression.important)

#set.seed(10)

#bestmtry.regression.important<-tuneRF(trainDF.regression.important,trainDF.regression.important$Species.richness.numeric,ntree=20,stepFactor = 1.5,improve = 0.05, trace=T,plot=T)
#bestmtry.regression.important

set.seed(10)

RF.regression.important<-randomForest(Species.richness.numeric~.,data=trainDF.regression.important,mtry=2,ntree=1000)
RF.regression.important

varImpPlot(RF.regression.important)

randomForest::importance(RF.regression.important)
