# Supplementary material for: Machine learning approaches identify male body size as the most accurate predictor of species richness
Source: BMC Biol. 2020 Aug 28;18:105. doi: 10.1186/s12915-020-00835-y (PMC7453550; doi:10.1186/s12915-020-00835-y)
Supplement: Supplementary file 4 — Additional file 4. contains R script with all the information needed to recreate our Multiple correspondence analyses. (R 52 kb) [file 12915_2020_835_MOESM4_ESM.r]

###################################################################################################################################
# Multiple Correspondence Analyses: R script for the paper "Machine learning approaches identify male body size as the most accurate predictor of species richness"
#
# This is a "step by step" R script, written  to facilitate the understanding of the MCA analyses performed for the paper. Therefore,
# some R objects created by using this script might be redundand and some formulas can be optimized. 
###################################################################################################################################

library(FactoMineR)
library(factoextra)
library(corrplot)
library(spatstat.utils)

#set your working directory
#export MCA excel sheet from the Additional file 2 as comma-separated values

mcorrALL <- read.csv("Additional file 2 - MCA.csv", sep=";", stringsAsFactors = T)
mcorrALL <- data.frame(mcorrALL[,-1], row.names = mcorrALL[,1])
mcorrALL$geoRange <- as.factor(mcorrALL$geoRange)
str(mcorrALL)

###################################################################################################################################
# MCA - 2 categories: Species Richness; Body Size; COI
###################################################################################################################################

mcorr.2cat <- as.data.frame(cbind(mcorrALL[,1], mcorrALL[,7], mcorrALL[,11], mcorrALL[,14:15]))
colnames(mcorr.2cat) <- c("sr2cat","body2cat","coi2cat","evolrank","georange")
mcorr.2cat <- as.data.frame(mcorr.2cat)
str(mcorr.2cat)

res.mcorr.2cat <- MCA(mcorr.2cat, ncp = 5, graph = TRUE)

fviz_screeplot(res.mcorr.2cat, addlabels = TRUE)

fviz_mca_biplot(res.mcorr.2cat, 
                repel = TRUE,
                ggtheme = theme_minimal())

var.2cat <- get_mca_var(res.mcorr.2cat)
var.2cat

corrplot(var.2cat$cos2, is.corr=FALSE)

fviz_mca_ind(res.mcorr.2cat, 
             label="none", 
             habillage= "sr2cat",
             addEllipses=TRUE, ellipse.type="confidence", 
             ellipse.level=0.95,
             map = "rowprincipal")

fviz_ellipses(res.mcorr.2cat, c("sr2cat", "body2cat", "coi2cat","evolrank", "georange"),
              geom = "point", ellipse.type = "confidence")

#res.desc2cat <- dimdesc(res.mcorr.2cat, axes = c(1,2))
#res.desc2cat[[1]]
#res.desc2cat[[2]]

fviz_mca_biplot(res.mcorr.2cat, col.ind = "cos2", col.var= "cos2", 
                gradient.cols = c("#00AFBB", "#E7B800", "#FC4E07"),
                repel = TRUE,
                #arrow = c(TRUE, TRUE),
                map = "rowprincipal",
                ggtheme = theme_minimal())

### Coordinates for "Species richness" confidence ellipses ###

coord.2cat.SR.x <- res.mcorr.2cat$ind$coord[,1]
coord.2cat.SR.y <- res.mcorr.2cat$ind$coord[,2]
group.2cat.SR <- mcorr.2cat[,1]
coord.2cat.SR <- cbind.data.frame(group.2cat.SR, coord.2cat.SR.x, coord.2cat.SR.y)

ellipse.2cat.SR <- coord.ellipse(coord.2cat.SR, centre = NULL, axes = c(1, 2), 
                              level.conf = 0.95, npoint = 100, bary = T)

high.SR.2cat.x <- ellipse.2cat.SR$res$coord.2cat.SR.x[1:100]
high.SR.2cat.y <- ellipse.2cat.SR$res$coord.2cat.SR.y[1:100]
low.SR.2cat.x <- ellipse.2cat.SR$res$coord.2cat.SR.x[101:200]
low.SR.2cat.y <- ellipse.2cat.SR$res$coord.2cat.SR.y[101:200]


### Coordinates for "Male body Size" confidence ellipses ###


coord.2cat.BODY.x <- res.mcorr.2cat$ind$coord[,1]
coord.2cat.BODY.y <- res.mcorr.2cat$ind$coord[,2]
group.2cat.BODY <- mcorr.2cat[,2]
coord.2cat.BODY <- cbind.data.frame(group.2cat.BODY, coord.2cat.BODY.x, coord.2cat.BODY.y)

ellipse.2cat.BODY <- coord.ellipse(coord.2cat.BODY, centre = NULL, axes = c(1, 2), 
                                 level.conf = 0.95, npoint = 100, bary = T)

big.BODY.2cat.x <- ellipse.2cat.BODY$res$coord.2cat.BODY.x[1:100]
big.BODY.2cat.y <- ellipse.2cat.BODY$res$coord.2cat.BODY.y[1:100]
small.BODY.2cat.x <- ellipse.2cat.BODY$res$coord.2cat.BODY.x[101:200]
small.BODY.2cat.y <- ellipse.2cat.BODY$res$coord.2cat.BODY.y[101:200]


### Coordinates for "Geographic range" confidence ellipses ###


coord.2cat.GEO.x <- res.mcorr.2cat$ind$coord[,1]
coord.2cat.GEO.y <- res.mcorr.2cat$ind$coord[,2]
group.2cat.GEO <- mcorr.2cat[,5]
coord.2cat.GEO <- cbind.data.frame(group.2cat.GEO, coord.2cat.GEO.x, coord.2cat.GEO.y)

ellipse.2cat.GEO <- coord.ellipse (coord.2cat.GEO, centre = NULL, axes = c(1, 2), 
                                level.conf = 0.95, npoint = 100, bary = T)

geo2.2cat.x<-ellipse.2cat.GEO$res$coord.2cat.GEO.x[1:100]
geo2.2cat.y<-ellipse.2cat.GEO$res$coord.2cat.GEO.y[1:100]
geo4.2cat.x<-ellipse.2cat.GEO$res$coord.2cat.GEO.x[201:300]
geo4.2cat.y<-ellipse.2cat.GEO$res$coord.2cat.GEO.y[201:300]
geo5.2cat.x<-ellipse.2cat.GEO$res$coord.2cat.GEO.x[301:400]
geo5.2cat.y<-ellipse.2cat.GEO$res$coord.2cat.GEO.y[301:400]

### Confidence ellipses overlaps ###

conf.ellipse.2cat.high.SR <- list(x=c(high.SR.2cat.x), y=c(high.SR.2cat.y))

conf.ellipse.2cat.low.SR <- list(x=c(low.SR.2cat.x),y=c(low.SR.2cat.y))

conf.ellipse.2cat.small.BODY <- list(x=c(small.BODY.2cat.x),y=c(small.BODY.2cat.y))

conf.ellipse.2cat.big.BODY <- list(x=c(big.BODY.2cat.x),y=c(big.BODY.2cat.y))

conf.ellipse.2cat.geo2<-list(x=c(geo2.2cat.x),y=c(geo2.2cat.y))

conf.ellipse.2cat.geo4<-list(x=c(geo4.2cat.x),y=c(geo4.2cat.y))

conf.ellipse.2cat.geo5<-list(x=c(geo5.2cat.x),y=c(geo5.2cat.y))

plot(conf.ellipse.2cat.high.SR, type = "l", col="red", xlab = "DIM 1", ylab = "DIM 2",
     xlim=c(-1,1.5),
     ylim=c(-1.25,1))
lines(conf.ellipse.2cat.low.SR, col="red", lty=2)
lines(conf.ellipse.2cat.small.BODY, col="blue")
lines(conf.ellipse.2cat.big.BODY, col ="blue",lty=2)
lines(conf.ellipse.2cat.geo2, col="grey", lty = 2)
lines(conf.ellipse.2cat.geo4, col="grey", lty = 2)
lines(conf.ellipse.2cat.geo5, col="grey")
grid()
legend(1, -0.7, legend=c("High species richness", "Small male body size" ,"Geo range 5"),
       col=c("red", "blue", "grey"), lty=1, cex=0.8)
legend(1, -1, legend=c("Low species richness", "Big male body size" ,"Geo ranges 2 and 4"),
       col=c("red", "blue", "grey"), lty=2, cex=0.8)


area.2cat.high.SR <- Area.xypolygon(conf.ellipse.2cat.high.SR)
area.2cat.small.BODY <- Area.xypolygon(conf.ellipse.2cat.small.BODY)
area.2cat.low.SR <- Area.xypolygon(conf.ellipse.2cat.low.SR)
area.2cat.big.BODY <- Area.xypolygon(conf.ellipse.2cat.big.BODY)
area.2cat.geo5 <- Area.xypolygon(conf.ellipse.2cat.geo5)

overlap.2cat.high.SR.small.BODY <- overlap.xypolygon(conf.ellipse.2cat.high.SR, conf.ellipse.2cat.small.BODY)
overlap.2cat.low.SR.big.BODY <- overlap.xypolygon(conf.ellipse.2cat.low.SR,conf.ellipse.2cat.big.BODY)

overlap.2cat.small.BODY.geo5 <- overlap.xypolygon(conf.ellipse.2cat.small.BODY, conf.ellipse.2cat.geo5)
overlap.2cat.high.SR.geo5 <- overlap.xypolygon(conf.ellipse.2cat.high.SR,conf.ellipse.2cat.geo5)

# High species richness and small male body size overlap

high.SR.vs.small.BODY.2cat.percentage <- round(x=(overlap.2cat.high.SR.small.BODY/area.2cat.high.SR*100), digits = 2)
small.BODY.vs.high.SR.2cat.percentage <- round(x=(overlap.2cat.high.SR.small.BODY/area.2cat.small.BODY*100), digits = 2)

cat(high.SR.vs.small.BODY.2cat.percentage, "% of the high species richness confidence ellipse area overlaps with the small male body size confidence ellipse")
cat(small.BODY.vs.high.SR.2cat.percentage, "% of the small male body size confidence ellipse area overlaps with the high species richness confidence ellipse")

# High species richness and geo range 5 overlap

high.SR.vs.geo5.2cat.percentage <- round(x=(overlap.2cat.high.SR.geo5/area.2cat.high.SR*100), digits = 2)
geo5.vs.high.SR.2cat.percentage <- round(x=(overlap.2cat.high.SR.geo5/area.2cat.geo5*100), digits = 2)

cat(high.SR.vs.geo5.2cat.percentage, "% of the high species richness confidence ellipse area overlaps with the geographic range 5 confidence ellipse")
cat(geo5.vs.high.SR.2cat.percentage, "% of the geographic range 5 confidence ellipse area overlaps with the high species richness confidence ellipse")

# Small male body size and geo range 5 overlap

small.BODY.vs.geo5.2cat.percentage <- round(x=(overlap.2cat.small.BODY.geo5/area.2cat.small.BODY*100), digits = 2)
geo5.vs.small.BODY.2cat.percentage <- round(x=(overlap.2cat.small.BODY.geo5/area.2cat.geo5*100), digits = 2)

cat(small.BODY.vs.geo5.2cat.percentage, "% of the small male body confidence ellipse area overlaps with the geographic range 5 confidence ellipse")
cat(geo5.vs.small.BODY.2cat.percentage, "% of the geographic range 5 confidence ellipse area overlaps with the small male body size confidence ellipse")

# Low species richness and big male body size overlap

low.SR.vs.big.BODY.2cat.percentage <- round(x=(overlap.2cat.low.SR.big.BODY/area.2cat.low.SR*100), digits = 2)
big.BODY.vs.low.SR.2cat.percentage <- round(x=(overlap.2cat.low.SR.big.BODY/area.2cat.big.BODY*100), digits = 2)

########
# TEXT #
########
cat(high.SR.vs.small.BODY.2cat.percentage, "% of the high species richness confidence ellipse area overlaps with the small male body size confidence ellipse")
cat(small.BODY.vs.high.SR.2cat.percentage, "% of the small male body size confidence ellipse area overlaps with the high species richness confidence ellipse")

cat(high.SR.vs.geo5.2cat.percentage, "% of the high species richness confidence ellipse area overlaps with the geographic range 5 confidence ellipse")
cat(geo5.vs.high.SR.2cat.percentage, "% of the geographic range 5 confidence ellipse area overlaps with the high species richness confidence ellipse")

cat(small.BODY.vs.geo5.2cat.percentage, "% of the small male body size confidence ellipse area overlaps with the geographic range 5 confidence ellipse")
cat(geo5.vs.small.BODY.2cat.percentage, "% of the geographic range 5 confidence ellipse area overlaps with the small male body size confidence ellipse")

cat(low.SR.vs.big.BODY.2cat.percentage, "% of the low species richness confidence ellipse area overlaps with the big male body size confidence ellipse")
cat(big.BODY.vs.low.SR.2cat.percentage, "% of the big male body size confidence ellipse area overlaps with the low species richness confidence ellipse")


###################################################################################################################################
# MCA - 3 categories: Species Richness
#       2 categories: Body Size; COI
###################################################################################################################################

mcorr.2.3cat <- as.data.frame(cbind(mcorrALL[,2], mcorrALL[,7],mcorrALL[,11], mcorrALL[,14:15]))
colnames(mcorr.2.3cat) <- c("sr3cat","body2cat","coi2cat","evolrank","georange")
mcorr.2.3cat <- as.data.frame(mcorr.2.3cat)
str(mcorr.2.3cat)

res.mcorr.2.3cat <- MCA(mcorr.2.3cat, ncp = 5, graph = TRUE)

fviz_screeplot(res.mcorr.2.3cat, addlabels = TRUE)

fviz_mca_biplot(res.mcorr.2.3cat, 
                repel = TRUE,
                ggtheme = theme_minimal())

var.2.3cat <- get_mca_var(res.mcorr.2.3cat)
var.2.3cat

corrplot(var.2.3cat$cos2, is.corr=FALSE)

fviz_mca_ind(res.mcorr.2.3cat, 
             label="none", 
             habillage= "sr3cat",
             addEllipses=TRUE, ellipse.type="confidence", 
             ellipse.level=0.95,
             map = "rowprincipal")

fviz_ellipses(res.mcorr.2.3cat, c("sr3cat", "body2cat", "coi2cat","evolrank", "georange"),
              geom = "point", ellipse.type = "confidence")

#res.desc.2.3cat <- dimdesc(res.mcorr.2.3cat, axes = c(1,2))
#res.desc.2.3cat[[1]]
#res.desc.2.3cat[[2]]

fviz_mca_biplot(res.mcorr.2.3cat, col.ind = "cos2", col.var= "cos2", 
                gradient.cols = c("#00AFBB", "#E7B800", "#FC4E07"),
                repel = TRUE,
                #arrow = c(TRUE, TRUE),
                map = "rowprincipal",
                ggtheme = theme_minimal())

### Coordinates for "Species richness" confidence ellipses ###

coord.2.3cat.SR.x <- res.mcorr.2.3cat$ind$coord[,1]
coord.2.3cat.SR.y <- res.mcorr.2.3cat$ind$coord[,2]
group.2.3cat.SR <- mcorr.2.3cat[,1]
coord.2.3cat.SR <- cbind.data.frame(group.2.3cat.SR, coord.2.3cat.SR.x, coord.2.3cat.SR.y)

ellipse.2.3cat.SR <- coord.ellipse(coord.2.3cat.SR, centre = NULL, axes = c(1, 2), 
                                 level.conf = 0.95, npoint = 100, bary = T)

high.SR.2.3cat.x <- ellipse.2.3cat.SR$res$coord.2.3cat.SR.x[1:100]
high.SR.2.3cat.y <- ellipse.2.3cat.SR$res$coord.2.3cat.SR.y[1:100]
low.SR.2.3cat.x <- ellipse.2.3cat.SR$res$coord.2.3cat.SR.x[101:200]
low.SR.2.3cat.y <- ellipse.2.3cat.SR$res$coord.2.3cat.SR.y[101:200]
medium.SR.2.3cat.x <- ellipse.2.3cat.SR$res$coord.2.3cat.SR.x[201:300]
medium.SR.2.3cat.y <- ellipse.2.3cat.SR$res$coord.2.3cat.SR.y[201:300]


### Coordinates for "Male body Size" confidence ellipses ###


coord.2.3cat.BODY.x <- res.mcorr.2.3cat$ind$coord[,1]
coord.2.3cat.BODY.y <- res.mcorr.2.3cat$ind$coord[,2]
group.2.3cat.BODY <- mcorr.2.3cat[,2]
coord.2.3cat.BODY <- cbind.data.frame(group.2.3cat.BODY, coord.2.3cat.BODY.x, coord.2.3cat.BODY.y)

ellipse.2.3cat.BODY <- coord.ellipse(coord.2.3cat.BODY, centre = NULL, axes = c(1, 2), 
                                   level.conf = 0.95, npoint = 100, bary = T)

big.BODY.2.3cat.x <- ellipse.2.3cat.BODY$res$coord.2.3cat.BODY.x[1:100]
big.BODY.2.3cat.y <- ellipse.2.3cat.BODY$res$coord.2.3cat.BODY.y[1:100]
small.BODY.2.3cat.x <- ellipse.2.3cat.BODY$res$coord.2.3cat.BODY.x[101:200]
small.BODY.2.3cat.y <- ellipse.2.3cat.BODY$res$coord.2.3cat.BODY.y[101:200]


### Coordinates for "Geographic range" confidence ellipses ###


coord.2.3cat.GEO.x <- res.mcorr.2.3cat$ind$coord[,1]
coord.2.3cat.GEO.y <- res.mcorr.2.3cat$ind$coord[,2]
group.2.3cat.GEO <- mcorr.2.3cat[,5]
coord.2.3cat.GEO <- cbind.data.frame(group.2.3cat.GEO, coord.2.3cat.GEO.x, coord.2.3cat.GEO.y)

ellipse.2.3cat.GEO <- coord.ellipse (coord.2.3cat.GEO, centre = NULL, axes = c(1, 2), 
                                   level.conf = 0.95, npoint = 100, bary = T)

geo2.2.3cat.x<-ellipse.2.3cat.GEO$res$coord.2.3cat.GEO.x[1:100]
geo2.2.3cat.y<-ellipse.2.3cat.GEO$res$coord.2.3cat.GEO.y[1:100]
geo4.2.3cat.x<-ellipse.2.3cat.GEO$res$coord.2.3cat.GEO.x[201:300]
geo4.2.3cat.y<-ellipse.2.3cat.GEO$res$coord.2.3cat.GEO.y[201:300]
geo5.2.3cat.x<-ellipse.2.3cat.GEO$res$coord.2.3cat.GEO.x[301:400]
geo5.2.3cat.y<-ellipse.2.3cat.GEO$res$coord.2.3cat.GEO.y[301:400]

### Confidence ellipses overlaps ###

conf.ellipse.2.3cat.high.SR <- list(x=c(high.SR.2.3cat.x), y=c(high.SR.2.3cat.y))

conf.ellipse.2.3cat.low.SR <- list(x=c(low.SR.2.3cat.x),y=c(low.SR.2.3cat.y))

conf.ellipse.2.3cat.medium.SR <- list(x=c(medium.SR.2.3cat.x),y=c(medium.SR.2.3cat.y))

conf.ellipse.2.3cat.small.BODY <- list(x=c(small.BODY.2.3cat.x),y=c(small.BODY.2.3cat.y))

conf.ellipse.2.3cat.big.BODY <- list(x=c(big.BODY.2.3cat.x),y=c(big.BODY.2.3cat.y))

conf.ellipse.2.3cat.geo2<-list(x=c(geo2.2.3cat.x),y=c(geo2.2.3cat.y))

conf.ellipse.2.3cat.geo4<-list(x=c(geo4.2.3cat.x),y=c(geo4.2.3cat.y))

conf.ellipse.2.3cat.geo5<-list(x=c(geo5.2.3cat.x),y=c(geo5.2.3cat.y))

plot(conf.ellipse.2.3cat.high.SR, type = "l", lwd = 3, col="red", xlab = "DIM 1", ylab = "DIM 2",
     xlim=c(-1,1.5),
     ylim=c(-1.25,1))
lines(conf.ellipse.2.3cat.low.SR, col="red", lty=2)
lines(conf.ellipse.2.3cat.medium.SR, col="red", lty=1)
lines(conf.ellipse.2.3cat.small.BODY, col="blue", lwd = 3)
lines(conf.ellipse.2.3cat.big.BODY, col ="blue",lty=2)
lines(conf.ellipse.2.3cat.geo2, col="grey", lty = 2)
lines(conf.ellipse.2.3cat.geo4, col="grey", lty = 2)
lines(conf.ellipse.2.3cat.geo5, col="grey", lwd = 3)
grid()
legend(0.9, - 0.7, legend=c("High species richness", "Small male body size" ,"Geo range 5"),
       col=c("red", "blue", "grey"), lty=1, cex=0.8, lwd = 3)
legend(0.9, - 1, legend=c("Low medium species richness", "Big male body size" ,"Geo ranges 2 and 4"),
       col=c("red", "blue", "grey"), lty=2, cex=0.8)
legend(0.9, - 0.5, legend=c("Medium species richness"),
       col=c("red"), lty=1, cex=0.8)

area.2.3cat.high.SR <- Area.xypolygon(conf.ellipse.2.3cat.high.SR)
area.2.3cat.small.BODY <- Area.xypolygon(conf.ellipse.2.3cat.small.BODY)
area.2.3cat.low.SR <- Area.xypolygon(conf.ellipse.2.3cat.low.SR)
area.2.3cat.big.BODY <- Area.xypolygon(conf.ellipse.2.3cat.big.BODY)
area.2.3cat.geo5 <- Area.xypolygon(conf.ellipse.2.3cat.geo5)

overlap.2.3cat.high.SR.small.BODY <- overlap.xypolygon(conf.ellipse.2.3cat.high.SR, conf.ellipse.2.3cat.small.BODY)
overlap.2.3cat.low.SR.big.BODY <- overlap.xypolygon(conf.ellipse.2.3cat.low.SR,conf.ellipse.2.3cat.big.BODY)

overlap.2.3cat.small.BODY.geo5 <- overlap.xypolygon(conf.ellipse.2.3cat.small.BODY, conf.ellipse.2cat.geo5)
overlap.2.3cat.high.SR.geo5 <- overlap.xypolygon(conf.ellipse.2.3cat.high.SR,conf.ellipse.2cat.geo5)

# High species richness and small male body size overlap

high.SR.vs.small.BODY.2.3cat.percentage <- round(x=(overlap.2.3cat.high.SR.small.BODY/area.2.3cat.high.SR*100), digits = 2)
small.BODY.vs.high.SR.2.3cat.percentage <- round(x=(overlap.2.3cat.high.SR.small.BODY/area.2.3cat.small.BODY*100), digits = 2)

# High species richness and geo range 5 overlap

high.SR.vs.geo5.2.3cat.percentage <- round(x=(overlap.2.3cat.high.SR.geo5/area.2.3cat.high.SR*100), digits = 2)
geo5.vs.high.SR.2.3cat.percentage <- round(x=(overlap.2.3cat.high.SR.geo5/area.2.3cat.geo5*100), digits = 2)

# Small male body size and geo range 5 overlap

small.BODY.vs.geo5.2.3cat.percentage <- round(x=(overlap.2.3cat.small.BODY.geo5/area.2.3cat.small.BODY*100), digits = 2)
geo5.vs.small.BODY.2.3cat.percentage <- round(x=(overlap.2.3cat.small.BODY.geo5/area.2.3cat.geo5*100), digits = 2)

# Low species richness and big male body size overlap

low.SR.vs.big.BODY.2.3cat.percentage <- round(x=(overlap.2.3cat.low.SR.big.BODY/area.2.3cat.low.SR*100), digits = 2)
big.BODY.vs.low.SR.2.3cat.percentage <- round(x=(overlap.2.3cat.low.SR.big.BODY/area.2.3cat.big.BODY*100), digits = 2)

########
# TEXT #
########
cat(high.SR.vs.small.BODY.2.3cat.percentage, "% of the high species richness confidence ellipse area overlaps with the small male body size confidence ellipse")
cat(small.BODY.vs.high.SR.2.3cat.percentage, "% of the small male body size confidence ellipse area overlaps with the high species richness confidence ellipse")

cat(high.SR.vs.geo5.2.3cat.percentage, "% of the high species richness confidence ellipse area overlaps with the geographic range 5 confidence ellipse")
cat(geo5.vs.high.SR.2.3cat.percentage, "% of the geographic range 5 confidence ellipse area overlaps with the high species richness confidence ellipse")

cat(small.BODY.vs.geo5.2.3cat.percentage, "% of the small male body size confidence ellipse area overlaps with the geographic range 5 confidence ellipse")
cat(geo5.vs.small.BODY.2.3cat.percentage, "% of the geographic range 5 confidence ellipse area overlaps with the small male body size confidence ellipse")

cat(low.SR.vs.big.BODY.2.3cat.percentage, "% of the low species richness confidence ellipse area overlaps with the big male body size confidence ellipse")
cat(big.BODY.vs.low.SR.2.3cat.percentage, "% of the big male body size confidence ellipse area overlaps with the low species richness confidence ellipse")

###################################################################################################################################
# MCA - 3 categories: Species Richness, Body size
#       2 categories: COI
###################################################################################################################################


mcorr.3.2cat <- as.data.frame(cbind(mcorrALL[,2], mcorrALL[,8],mcorrALL[,11], mcorrALL[,14:15]))
colnames(mcorr.3.2cat) <- c("sr3cat","body3cat","coi2cat","evolrank","georange")
mcorr.3.2cat <- as.data.frame(mcorr.3.2cat)
str(mcorr.3.2cat)

res.mcorr.3.2cat<-MCA(mcorr.3.2cat, ncp = 5, graph = TRUE)

fviz_screeplot(res.mcorr.3.2cat, addlabels = TRUE)

fviz_mca_biplot(res.mcorr.3.2cat, 
                repel = TRUE,
                ggtheme = theme_minimal())

var.3.2cat <- get_mca_var(res.mcorr.3.2cat)
var.3.2cat

corrplot(var.3.2cat$cos2, is.corr=FALSE)

fviz_mca_ind(res.mcorr.3.2cat, 
             label="none", 
             habillage= "sr3cat",
             addEllipses=TRUE, ellipse.type="confidence", 
             ellipse.level=0.95,
             map = "rowprincipal")

fviz_ellipses(res.mcorr.3.2cat, c("sr3cat", "body3cat", "coi2cat","evolrank", "georange"),
              geom = "point", ellipse.type = "confidence")

#res.desc3cat <- dimdesc(res.mcorr.3cat, axes = c(1,2))
#res.desc3cat[[1]]
#res.desc3cat[[2]]

fviz_mca_biplot(res.mcorr.3.2cat, col.ind = "cos2", col.var= "cos2", 
                gradient.cols = c("#00AFBB", "#E7B800", "#FC4E07"),
                repel = TRUE,
                #arrow = c(TRUE, TRUE),
                map = "rowprincipal",
                ggtheme = theme_minimal())


### Coordinates for "Species richness" confidence ellipses ###

coord.3.2cat.SR.x <- res.mcorr.3.2cat$ind$coord[,1]
coord.3.2cat.SR.y <- res.mcorr.3.2cat$ind$coord[,2]
group.3.2cat.SR <- mcorr.3.2cat[,1]
coord.3.2cat.SR <- cbind.data.frame(group.3.2cat.SR, coord.3.2cat.SR.x, coord.3.2cat.SR.y)

ellipse.3.2cat.SR <- coord.ellipse(coord.3.2cat.SR, centre = NULL, axes = c(1, 2), 
                                   level.conf = 0.95, npoint = 100, bary = T)

high.SR.3.2cat.x <- ellipse.3.2cat.SR$res$coord.3.2cat.SR.x[1:100]
high.SR.3.2cat.y <- ellipse.3.2cat.SR$res$coord.3.2cat.SR.y[1:100]
low.SR.3.2cat.x <- ellipse.3.2cat.SR$res$coord.3.2cat.SR.x[101:200]
low.SR.3.2cat.y <- ellipse.3.2cat.SR$res$coord.3.2cat.SR.y[101:200]
medium.SR.3.2cat.x <- ellipse.3.2cat.SR$res$coord.3.2cat.SR.x[201:300]
medium.SR.3.2cat.y <- ellipse.3.2cat.SR$res$coord.3.2cat.SR.y[201:300]


### Coordinates for "Male body Size" confidence ellipses ###


coord.3.2cat.BODY.x <- res.mcorr.3.2cat$ind$coord[,1]
coord.3.2cat.BODY.y <- res.mcorr.3.2cat$ind$coord[,2]
group.3.2cat.BODY <- mcorr.3.2cat[,2]
coord.3.2cat.BODY <- cbind.data.frame(group.3.2cat.BODY, coord.3.2cat.BODY.x, coord.3.2cat.BODY.y)

ellipse.3.2cat.BODY <- coord.ellipse(coord.3.2cat.BODY, centre = NULL, axes = c(1, 2), 
                                     level.conf = 0.95, npoint = 100, bary = T)

big.BODY.3.2cat.x <- ellipse.3.2cat.BODY$res$coord.3.2cat.BODY.x[1:100]
big.BODY.3.2cat.y <- ellipse.3.2cat.BODY$res$coord.3.2cat.BODY.y[1:100]
inter.BODY.3.2cat.x <- ellipse.3.2cat.BODY$res$coord.3.2cat.BODY.x[101:200]
inter.BODY.3.2cat.y <- ellipse.3.2cat.BODY$res$coord.3.2cat.BODY.y[101:200]
small.BODY.3.2cat.x <- ellipse.3.2cat.BODY$res$coord.3.2cat.BODY.x[201:300]
small.BODY.3.2cat.y <- ellipse.3.2cat.BODY$res$coord.3.2cat.BODY.y[201:300]


### Coordinates for "Geographic range" confidence ellipses ###


coord.3.2cat.GEO.x <- res.mcorr.3.2cat$ind$coord[,1]
coord.3.2cat.GEO.y <- res.mcorr.3.2cat$ind$coord[,2]
group.3.2cat.GEO <- mcorr.3.2cat[,5]
coord.3.2cat.GEO <- cbind.data.frame(group.3.2cat.GEO, coord.3.2cat.GEO.x, coord.3.2cat.GEO.y)

ellipse.3.2cat.GEO <- coord.ellipse (coord.3.2cat.GEO, centre = NULL, axes = c(1, 2), 
                                     level.conf = 0.95, npoint = 100, bary = T)

geo2.3.2cat.x<-ellipse.3.2cat.GEO$res$coord.3.2cat.GEO.x[1:100]
geo2.3.2cat.y<-ellipse.3.2cat.GEO$res$coord.3.2cat.GEO.y[1:100]
geo4.3.2cat.x<-ellipse.3.2cat.GEO$res$coord.3.2cat.GEO.x[201:300]
geo4.3.2cat.y<-ellipse.3.2cat.GEO$res$coord.3.2cat.GEO.y[201:300]
geo5.3.2cat.x<-ellipse.3.2cat.GEO$res$coord.3.2cat.GEO.x[301:400]
geo5.3.2cat.y<-ellipse.3.2cat.GEO$res$coord.3.2cat.GEO.y[301:400]

### Confidence ellipses overlaps ###

conf.ellipse.3.2cat.high.SR <- list(x=c(high.SR.3.2cat.x), y=c(high.SR.3.2cat.y))
conf.ellipse.3.2cat.low.SR <- list(x=c(low.SR.3.2cat.x),y=c(low.SR.3.2cat.y))
conf.ellipse.3.2cat.medium.SR <- list(x=c(medium.SR.3.2cat.x),y=c(medium.SR.3.2cat.y))

conf.ellipse.3.2cat.small.BODY <- list(x=c(small.BODY.3.2cat.x),y=c(small.BODY.3.2cat.y))
conf.ellipse.3.2cat.inter.BODY <- list(x=c(inter.BODY.3.2cat.x),y=c(inter.BODY.3.2cat.y))
conf.ellipse.3.2cat.big.BODY <- list(x=c(big.BODY.3.2cat.x),y=c(big.BODY.3.2cat.y))

conf.ellipse.3.2cat.geo2<-list(x=c(geo2.3.2cat.x),y=c(geo2.3.2cat.y))
conf.ellipse.3.2cat.geo4<-list(x=c(geo4.3.2cat.x),y=c(geo4.3.2cat.y))
conf.ellipse.3.2cat.geo5<-list(x=c(geo5.3.2cat.x),y=c(geo5.3.2cat.y))

plot(conf.ellipse.3.2cat.high.SR, type = "l", lwd = 3, col="red", xlab = "DIM 1", ylab = "DIM 2",
     xlim=c(-1,1.5),
     ylim=c(-1.25,1))
lines(conf.ellipse.3.2cat.low.SR, col="red", lty=2)
lines(conf.ellipse.3.2cat.medium.SR, col="red", lty=1)
lines(conf.ellipse.3.2cat.small.BODY, col="blue", lwd = 3)
lines(conf.ellipse.3.2cat.inter.BODY, col="blue", lty=1)
lines(conf.ellipse.3.2cat.big.BODY, col ="blue",lty=2)
lines(conf.ellipse.3.2cat.geo2, col="grey", lty = 2)
lines(conf.ellipse.3.2cat.geo4, col="grey", lty = 2)
lines(conf.ellipse.3.2cat.geo5, col="grey", lwd = 3)
grid()

legend(0.9, - 0.5, legend=c("High species richness", "Small male body size" ,"Geo range 5"),
        col=c("red", "blue", "grey"), lty=1, cex=0.8, lwd=3)
legend(0.9, - 0.75, legend=c("Low species richness", "Big male body size" ,"Geo ranges 2 and 4"),
       col=c("red", "blue", "grey"), lty=2, cex=0.8)
legend(0.9, - 1, legend=c("Medium species richness", "Inter male body size"),
       col=c("red", "blue", "grey"), lty=1, cex=0.8, lwd=1)


area.3.2cat.high.SR <- Area.xypolygon(conf.ellipse.3.2cat.high.SR)
area.3.2cat.low.SR <- Area.xypolygon(conf.ellipse.3.2cat.low.SR)
area.3.2cat.medium.SR <- Area.xypolygon(conf.ellipse.3.2cat.medium.SR)

area.3.2cat.small.BODY <- Area.xypolygon(conf.ellipse.3.2cat.small.BODY)
area.3.2cat.inter.BODY <- Area.xypolygon(conf.ellipse.3.2cat.inter.BODY)
area.3.2cat.big.BODY <- Area.xypolygon(conf.ellipse.3.2cat.big.BODY)

area.3.2cat.geo5 <- Area.xypolygon(conf.ellipse.3.2cat.geo5)

overlap.3.2cat.high.SR.small.BODY <- overlap.xypolygon(conf.ellipse.3.2cat.high.SR, conf.ellipse.3.2cat.small.BODY)
overlap.3.2cat.low.SR.big.BODY <- overlap.xypolygon(conf.ellipse.3.2cat.low.SR,conf.ellipse.3.2cat.big.BODY)

overlap.3.2cat.small.BODY.geo5 <- overlap.xypolygon(conf.ellipse.3.2cat.small.BODY, conf.ellipse.3.2cat.geo5)
overlap.3.2cat.high.SR.geo5 <- overlap.xypolygon(conf.ellipse.3.2cat.high.SR,conf.ellipse.3.2cat.geo5)

overlap.3.2cat.high.SR.inter.BODY <- overlap.xypolygon(conf.ellipse.3.2cat.high.SR, conf.ellipse.3.2cat.inter.BODY)
overlap.3.2cat.medium.SR.inter.BODY <- overlap.xypolygon(conf.ellipse.3.2cat.medium.SR, conf.ellipse.3.2cat.inter.BODY)

# High species richness and small male body size overlap

high.SR.vs.small.BODY.3.2cat.percentage <- round(x=(overlap.3.2cat.high.SR.small.BODY/area.3.2cat.high.SR*100), digits = 2)
small.BODY.vs.high.SR.3.2cat.percentage <- round(x=(overlap.3.2cat.high.SR.small.BODY/area.3.2cat.small.BODY*100), digits = 2)

# High species richness and geo range 5 overlap

high.SR.vs.geo5.3.2cat.percentage <- round(x=(overlap.3.2cat.high.SR.geo5/area.3.2cat.high.SR*100), digits = 2)
geo5.vs.high.SR.3.2cat.percentage <- round(x=(overlap.3.2cat.high.SR.geo5/area.3.2cat.geo5*100), digits = 2)

# Small male body size and geo range 5 overlap

small.BODY.vs.geo5.3.2cat.percentage <- round(x=(overlap.3.2cat.small.BODY.geo5/area.3.2cat.small.BODY*100), digits = 2)
geo5.vs.small.BODY.3.2cat.percentage <- round(x=(overlap.3.2cat.small.BODY.geo5/area.3.2cat.geo5*100), digits = 2)

# Low species richness and big male body size overlap

low.SR.vs.big.BODY.3.2cat.percentage <- round(x=(overlap.3.2cat.low.SR.big.BODY/area.3.2cat.low.SR*100), digits = 2)
big.BODY.vs.low.SR.3.2cat.percentage <- round(x=(overlap.3.2cat.low.SR.big.BODY/area.3.2cat.big.BODY*100), digits = 2)

# Medium species richness and inter male body size overlap

medium.SR.vs.inter.BODY.3.2cat.percentage <- round(x=(overlap.3.2cat.medium.SR.inter.BODY/area.3.2cat.medium.SR*100), digits = 2)
inter.BODY.vs.medium.SR.3.2cat.percentage <- round(x=(overlap.3.2cat.medium.SR.inter.BODY/area.3.2cat.inter.BODY*100), digits = 2)

# High species richness and inter male body size overlap

high.SR.vs.inter.BODY.3.2cat.percentage <- round(x=(overlap.3.2cat.high.SR.inter.BODY/area.3.2cat.high.SR*100), digits = 2)
inter.BODY.vs.high.SR.3.2cat.percentage <- round(x=(overlap.3.2cat.high.SR.inter.BODY/area.3.2cat.inter.BODY*100), digits = 2)

########
# TEXT #
########
cat(high.SR.vs.small.BODY.3.2cat.percentage, "% of the high species richness confidence ellipse area overlaps with the small male body size confidence ellipse")
cat(small.BODY.vs.high.SR.3.2cat.percentage, "% of the small male body size confidence ellipse area overlaps with the high species richness confidence ellipse")

cat(high.SR.vs.geo5.3.2cat.percentage, "% of the high species richness confidence ellipse area overlaps with the geographic range 5 confidence ellipse")
cat(geo5.vs.high.SR.3.2cat.percentage, "% of the geographic range 5 confidence ellipse area overlaps with the high species richness confidence ellipse")

cat(small.BODY.vs.geo5.3.2cat.percentage, "% of the small male body size confidence ellipse area overlaps with the geographic range 5 confidence ellipse")
cat(geo5.vs.small.BODY.3.2cat.percentage, "% of the geographic range 5 confidence ellipse area overlaps with the small male body size confidence ellipse")

cat(low.SR.vs.big.BODY.3.2cat.percentage, "% of the low species richness confidence ellipse area overlaps with the big male body size confidence ellipse")
cat(big.BODY.vs.low.SR.3.2cat.percentage, "% of the big male body size confidence ellipse area overlaps with the low species richness confidence ellipse")

cat(medium.SR.vs.inter.BODY.3.2cat.percentage, "% of the medium species richness confidence ellipse area overlaps with the intermediate male body size confidence ellipse")
cat(inter.BODY.vs.medium.SR.3.2cat.percentage, "% of the intermediate male body size confidence ellipse area overlaps with the medium species richness confidence ellipse")

###################################################################################################################################
#MCA - 3 categories: Species Richness; Body Size; COI
###################################################################################################################################

mcorr.3cat <- as.data.frame(cbind(mcorrALL[,2], mcorrALL[,8],mcorrALL[,12], mcorrALL[,14:15]))
colnames(mcorr.3cat) <- c("sr3cat","body3cat","coi3cat","evolrank","georange")
mcorr.3cat <- as.data.frame(mcorr.3cat)
str(mcorr.3cat)

res.mcorr.3cat<-MCA(mcorr.3cat, ncp = 5, graph = TRUE)

fviz_screeplot(res.mcorr.3cat, addlabels = TRUE)

fviz_mca_biplot(res.mcorr.3cat, 
                repel = TRUE,
                ggtheme = theme_minimal())

var.3cat <- get_mca_var(res.mcorr.3cat)
var.3cat

corrplot(var.3cat$cos2, is.corr=FALSE)

fviz_mca_ind(res.mcorr.3cat, 
             label="none", 
             habillage= "sr3cat",
             addEllipses=TRUE, ellipse.type="confidence", 
             ellipse.level=0.95,
             map = "rowprincipal")

fviz_ellipses(res.mcorr.3cat, c("sr3cat", "body3cat", "coi3cat","evolrank", "georange"),
              geom = "point", ellipse.type = "confidence")

#res.desc3cat <- dimdesc(res.mcorr.3cat, axes = c(1,2))
#res.desc3cat[[1]]
#res.desc3cat[[2]]

fviz_mca_biplot(res.mcorr.3cat, col.ind = "cos2", col.var= "cos2", 
                gradient.cols = c("#00AFBB", "#E7B800", "#FC4E07"),
                repel = TRUE,
                #arrow = c(TRUE, TRUE),
                map = "rowprincipal",
                ggtheme = theme_minimal())

### Coordinates for "Species richness" confidence ellipses ###

coord.3cat.SR.x <- res.mcorr.3cat$ind$coord[,1]
coord.3cat.SR.y <- res.mcorr.3cat$ind$coord[,2]
group.3cat.SR <- mcorr.3cat[,1]
coord.3cat.SR <- cbind.data.frame(group.3cat.SR, coord.3cat.SR.x, coord.3cat.SR.y)

ellipse.3cat.SR <- coord.ellipse(coord.3cat.SR, centre = NULL, axes = c(1, 2), 
                                   level.conf = 0.95, npoint = 100, bary = T)

high.SR.3cat.x <- ellipse.3cat.SR$res$coord.3cat.SR.x[1:100]
high.SR.3cat.y <- ellipse.3cat.SR$res$coord.3cat.SR.y[1:100]
low.SR.3cat.x <- ellipse.3cat.SR$res$coord.3cat.SR.x[101:200]
low.SR.3cat.y <- ellipse.3cat.SR$res$coord.3cat.SR.y[101:200]
medium.SR.3cat.x <- ellipse.3cat.SR$res$coord.3cat.SR.x[201:300]
medium.SR.3cat.y <- ellipse.3cat.SR$res$coord.3cat.SR.y[201:300]


### Coordinates for "Male body Size" confidence ellipses ###


coord.3cat.BODY.x <- res.mcorr.3cat$ind$coord[,1]
coord.3cat.BODY.y <- res.mcorr.3cat$ind$coord[,2]
group.3cat.BODY <- mcorr.3cat[,2]
coord.3cat.BODY <- cbind.data.frame(group.3cat.BODY, coord.3cat.BODY.x, coord.3cat.BODY.y)

ellipse.3cat.BODY <- coord.ellipse(coord.3cat.BODY, centre = NULL, axes = c(1, 2), 
                                     level.conf = 0.95, npoint = 100, bary = T)

big.BODY.3cat.x <- ellipse.3cat.BODY$res$coord.3cat.BODY.x[1:100]
big.BODY.3cat.y <- ellipse.3cat.BODY$res$coord.3cat.BODY.y[1:100]
inter.BODY.3cat.x <- ellipse.3cat.BODY$res$coord.3cat.BODY.x[101:200]
inter.BODY.3cat.y <- ellipse.3cat.BODY$res$coord.3cat.BODY.y[101:200]
small.BODY.3cat.x <- ellipse.3cat.BODY$res$coord.3cat.BODY.x[201:300]
small.BODY.3cat.y <- ellipse.3cat.BODY$res$coord.3cat.BODY.y[201:300]


### Coordinates for "Geographic range" confidence ellipses ###


coord.3cat.GEO.x <- res.mcorr.3cat$ind$coord[,1]
coord.3cat.GEO.y <- res.mcorr.3cat$ind$coord[,2]
group.3cat.GEO <- mcorr.3cat[,5]
coord.3cat.GEO <- cbind.data.frame(group.3cat.GEO, coord.3cat.GEO.x, coord.3cat.GEO.y)

ellipse.3cat.GEO <- coord.ellipse (coord.3cat.GEO, centre = NULL, axes = c(1, 2), 
                                     level.conf = 0.95, npoint = 100, bary = T)

geo2.3cat.x<-ellipse.3cat.GEO$res$coord.3cat.GEO.x[1:100]
geo2.3cat.y<-ellipse.3cat.GEO$res$coord.3cat.GEO.y[1:100]
geo4.3cat.x<-ellipse.3cat.GEO$res$coord.3cat.GEO.x[201:300]
geo4.3cat.y<-ellipse.3cat.GEO$res$coord.3cat.GEO.y[201:300]
geo5.3cat.x<-ellipse.3cat.GEO$res$coord.3cat.GEO.x[301:400]
geo5.3cat.y<-ellipse.3cat.GEO$res$coord.3cat.GEO.y[301:400]

### Confidence ellipses overlaps ###

conf.ellipse.3cat.high.SR <- list(x=c(high.SR.3cat.x), y=c(high.SR.3cat.y))
conf.ellipse.3cat.low.SR <- list(x=c(low.SR.3cat.x),y=c(low.SR.3cat.y))
conf.ellipse.3cat.medium.SR <- list(x=c(medium.SR.3cat.x),y=c(medium.SR.3cat.y))

conf.ellipse.3cat.small.BODY <- list(x=c(small.BODY.3cat.x),y=c(small.BODY.3cat.y))
conf.ellipse.3cat.inter.BODY <- list(x=c(inter.BODY.3cat.x),y=c(inter.BODY.3cat.y))
conf.ellipse.3cat.big.BODY <- list(x=c(big.BODY.3cat.x),y=c(big.BODY.3cat.y))

conf.ellipse.3cat.geo2<-list(x=c(geo2.3cat.x),y=c(geo2.3cat.y))
conf.ellipse.3cat.geo4<-list(x=c(geo4.3cat.x),y=c(geo4.3cat.y))
conf.ellipse.3cat.geo5<-list(x=c(geo5.3cat.x),y=c(geo5.3cat.y))

plot(conf.ellipse.3cat.high.SR, type = "l", col="red", lwd = 3, xlab = "DIM 1", ylab = "DIM 2",
     xlim=c(-1,1.5),
     ylim=c(-1.25,1))
lines(conf.ellipse.3cat.low.SR, col="red", lty=2)
lines(conf.ellipse.3cat.medium.SR, col="red", lty = 1)
lines(conf.ellipse.3cat.small.BODY, col="blue", lwd=3)
lines(conf.ellipse.3cat.inter.BODY, col="blue", lty=1)
lines(conf.ellipse.3cat.big.BODY, col ="blue",lty=2)
lines(conf.ellipse.3cat.geo2, col="grey", lty = 2)
lines(conf.ellipse.3cat.geo4, col="grey", lty = 2)
lines(conf.ellipse.3cat.geo5, col="grey", lwd = 3)
grid()
legend(0.9, - 0.5, legend=c("High species richness", "Small male body size" ,"Geo range 5"),
       col=c("red", "blue", "grey"), lty=1, lwd = 3, cex=0.8)
legend(0.9, - 0.75, legend=c("Low species richness", "Big male body size" ,"Geo ranges 2 and 4"),
       col=c("red", "blue", "grey"), lty=2, cex=0.8)
legend(0.9, - 1, legend=c("Medium species richness", "Inter male body size"),
       col=c("red", "blue", "grey"), lty=1, cex=0.8)


area.3cat.high.SR <- Area.xypolygon(conf.ellipse.3cat.high.SR)
area.3cat.low.SR <- Area.xypolygon(conf.ellipse.3cat.low.SR)
area.3cat.medium.SR <- Area.xypolygon(conf.ellipse.3cat.medium.SR)

area.3cat.small.BODY <- Area.xypolygon(conf.ellipse.3cat.small.BODY)
area.3cat.inter.BODY <- Area.xypolygon(conf.ellipse.3cat.inter.BODY)
area.3cat.big.BODY <- Area.xypolygon(conf.ellipse.3cat.big.BODY)

area.3cat.geo5 <- Area.xypolygon(conf.ellipse.3cat.geo5)

overlap.3cat.high.SR.small.BODY <- overlap.xypolygon(conf.ellipse.3cat.high.SR, conf.ellipse.3cat.small.BODY)
overlap.3cat.low.SR.big.BODY <- overlap.xypolygon(conf.ellipse.3cat.low.SR,conf.ellipse.3cat.big.BODY)

overlap.3cat.small.BODY.geo5 <- overlap.xypolygon(conf.ellipse.3cat.small.BODY, conf.ellipse.3cat.geo5)
overlap.3cat.high.SR.geo5 <- overlap.xypolygon(conf.ellipse.3cat.high.SR,conf.ellipse.3cat.geo5)

overlap.3cat.high.SR.inter.BODY <- overlap.xypolygon(conf.ellipse.3cat.high.SR, conf.ellipse.3cat.inter.BODY)
overlap.3cat.medium.SR.inter.BODY <- overlap.xypolygon(conf.ellipse.3cat.medium.SR, conf.ellipse.3cat.inter.BODY)

# High species richness and small male body size overlap

high.SR.vs.small.BODY.3cat.percentage <- round(x=(overlap.3cat.high.SR.small.BODY/area.3cat.high.SR*100), digits = 2)
small.BODY.vs.high.SR.3cat.percentage <- round(x=(overlap.3cat.high.SR.small.BODY/area.3cat.small.BODY*100), digits = 2)

# High species richness and geo range 5 overlap

high.SR.vs.geo5.3cat.percentage <- round(x=(overlap.3cat.high.SR.geo5/area.3cat.high.SR*100), digits = 2)
geo5.vs.high.SR.3cat.percentage <- round(x=(overlap.3cat.high.SR.geo5/area.3cat.geo5*100), digits = 2)

# Small male body size and geo range 5 overlap

small.BODY.vs.geo5.3cat.percentage <- round(x=(overlap.3cat.small.BODY.geo5/area.3cat.small.BODY*100), digits = 2)
geo5.vs.small.BODY.3cat.percentage <- round(x=(overlap.3cat.small.BODY.geo5/area.3cat.geo5*100), digits = 2)

# Low species richness and big male body size overlap

low.SR.vs.big.BODY.3cat.percentage <- round(x=(overlap.3cat.low.SR.big.BODY/area.3cat.low.SR*100), digits = 2)
big.BODY.vs.low.SR.3cat.percentage <- round(x=(overlap.3cat.low.SR.big.BODY/area.3cat.big.BODY*100), digits = 2)

# Medium species richness and inter male body size overlap

medium.SR.vs.inter.BODY.3cat.percentage <- round(x=(overlap.3cat.medium.SR.inter.BODY/area.3cat.medium.SR*100), digits = 2)
inter.BODY.vs.medium.SR.3cat.percentage <- round(x=(overlap.3cat.medium.SR.inter.BODY/area.3cat.inter.BODY*100), digits = 2)

# High species richness and inter male body size overlap

high.SR.vs.inter.BODY.3cat.percentage <- round(x=(overlap.3cat.high.SR.inter.BODY/area.3cat.high.SR*100), digits = 2)
inter.BODY.vs.high.SR.3cat.percentage <- round(x=(overlap.3cat.high.SR.inter.BODY/area.3cat.inter.BODY*100), digits = 2)

########
# TEXT #
########
cat(high.SR.vs.small.BODY.3cat.percentage, "% of the high species richness confidence ellipse area overlaps with the small male body size confidence ellipse")
cat(small.BODY.vs.high.SR.3cat.percentage, "% of the small male body size confidence ellipse area overlaps with the high species richness confidence ellipse")

cat(high.SR.vs.geo5.3cat.percentage, "% of the high species richness confidence ellipse area overlaps with the geographic range 5 confidence ellipse")
cat(geo5.vs.high.SR.3cat.percentage, "% of the geographic range 5 confidence ellipse area overlaps with the high species richness confidence ellipse")

cat(small.BODY.vs.geo5.3cat.percentage, "% of the small male body size confidence ellipse area overlaps with the geographic range 5 confidence ellipse")
cat(geo5.vs.small.BODY.3cat.percentage, "% of the geographic range 5 confidence ellipse area overlaps with the small male body size confidence ellipse")

cat(low.SR.vs.big.BODY.3cat.percentage, "% of the low species richness confidence ellipse area overlaps with the big male body size confidence ellipse")
cat(big.BODY.vs.low.SR.3cat.percentage, "% of the big male body size confidence ellipse area overlaps with the low species richness confidence ellipse")

cat(medium.SR.vs.inter.BODY.3cat.percentage, "% of the medium species richness confidence ellipse area overlaps with the intermediate male body size confidence ellipse")
cat(inter.BODY.vs.medium.SR.3cat.percentage, "% of the intermediate male body size confidence ellipse area overlaps with the medium species richness confidence ellipse")


###################################################################################################################################
#MCA - 4 categories: Species richness, Body size
#    - 2 categories: COI
###################################################################################################################################

mcorr.4cat <- as.data.frame(cbind(mcorrALL[,3], mcorrALL[,9],mcorrALL[,11], mcorrALL[,14:15]))
colnames(mcorr.4cat) <- c("sr4cat","body4cat","coi2cat","evolrank","georange")
mcorr.4cat <- as.data.frame(mcorr.4cat)
str(mcorr.4cat)

res.mcorr.4cat<-MCA(mcorr.4cat, ncp = 5, graph = TRUE)

fviz_screeplot(res.mcorr.4cat, addlabels = TRUE)

fviz_mca_biplot(res.mcorr.4cat, 
                repel = TRUE,
                ggtheme = theme_minimal())

var.4cat <- get_mca_var(res.mcorr.4cat)
var.4cat

corrplot(var.4cat$cos2, is.corr=FALSE)

fviz_mca_ind(res.mcorr.4cat, 
             label="none", 
             habillage= "sr4cat",
             addEllipses=TRUE, ellipse.type="confidence", 
             ellipse.level=0.95,
             map = "rowprincipal")

fviz_ellipses(res.mcorr.4cat, c("sr4cat", "body4cat", "coi2cat","evolrank", "georange"),
              geom = "point", ellipse.type = "confidence")

#res.desc3cat <- dimdesc(res.mcorr.3cat, axes = c(1,2))
#res.desc3cat[[1]]
#res.desc3cat[[2]]

fviz_mca_biplot(res.mcorr.4cat, col.ind = "cos2", col.var= "cos2", 
                gradient.cols = c("#00AFBB", "#E7B800", "#FC4E07"),
                repel = TRUE,
                #arrow = c(TRUE, TRUE),
                map = "rowprincipal",
                ggtheme = theme_minimal())


### Coordinates for "Species richness" confidence ellipses ###

coord.4cat.SR.x <- res.mcorr.4cat$ind$coord[,1]
coord.4cat.SR.y <- res.mcorr.4cat$ind$coord[,2]
group.4cat.SR <- mcorr.4cat[,1]
coord.4cat.SR <- cbind.data.frame(group.4cat.SR, coord.4cat.SR.x, coord.4cat.SR.y)

ellipse.4cat.SR <- coord.ellipse(coord.4cat.SR, centre = NULL, axes = c(1, 2), 
                                 level.conf = 0.95, npoint = 100, bary = T)

high.SR.4cat.x <- ellipse.4cat.SR$res$coord.4cat.SR.x[1:100]
high.SR.4cat.y <- ellipse.4cat.SR$res$coord.4cat.SR.y[1:100]
low.SR.4cat.x <- ellipse.4cat.SR$res$coord.4cat.SR.x[101:200]
low.SR.4cat.y <- ellipse.4cat.SR$res$coord.4cat.SR.y[101:200]
veryHigh.SR.4cat.x <- ellipse.4cat.SR$res$coord.4cat.SR.x[201:300]
veryHigh.SR.4cat.y <- ellipse.4cat.SR$res$coord.4cat.SR.y[201:300]
veryLow.SR.4cat.x <- ellipse.4cat.SR$res$coord.4cat.SR.x[301:400]
veryLow.SR.4cat.y <- ellipse.4cat.SR$res$coord.4cat.SR.y[301:400]

### Coordinates for "Male body Size" confidence ellipses ###


coord.4cat.BODY.x <- res.mcorr.4cat$ind$coord[,1]
coord.4cat.BODY.y <- res.mcorr.4cat$ind$coord[,2]
group.4cat.BODY <- mcorr.4cat[,2]
coord.4cat.BODY <- cbind.data.frame(group.4cat.BODY, coord.4cat.BODY.x, coord.4cat.BODY.y)

ellipse.4cat.BODY <- coord.ellipse(coord.4cat.BODY, centre = NULL, axes = c(1, 2), 
                                   level.conf = 0.95, npoint = 100, bary = T)

big.BODY.4cat.x <- ellipse.4cat.BODY$res$coord.4cat.BODY.x[1:100]
big.BODY.4cat.y <- ellipse.4cat.BODY$res$coord.4cat.BODY.y[1:100]
small.BODY.4cat.x <- ellipse.4cat.BODY$res$coord.4cat.BODY.x[101:200]
small.BODY.4cat.y <- ellipse.4cat.BODY$res$coord.4cat.BODY.y[101:200]
veryBig.BODY.4cat.x <- ellipse.4cat.BODY$res$coord.4cat.BODY.x[201:300]
veryBig.BODY.4cat.y <- ellipse.4cat.BODY$res$coord.4cat.BODY.y[201:300]
verySmall.BODY.4cat.x <- ellipse.4cat.BODY$res$coord.4cat.BODY.x[301:400]
verySmall.BODY.4cat.y <- ellipse.4cat.BODY$res$coord.4cat.BODY.y[301:400]


### Coordinates for "Geographic range" confidence ellipses ###


coord.4cat.GEO.x <- res.mcorr.4cat$ind$coord[,1]
coord.4cat.GEO.y <- res.mcorr.4cat$ind$coord[,2]
group.4cat.GEO <- mcorr.4cat[,5]
coord.4cat.GEO <- cbind.data.frame(group.4cat.GEO, coord.4cat.GEO.x, coord.4cat.GEO.y)

ellipse.4cat.GEO <- coord.ellipse (coord.4cat.GEO, centre = NULL, axes = c(1, 2), 
                                   level.conf = 0.95, npoint = 100, bary = T)

geo2.4cat.x<-ellipse.4cat.GEO$res$coord.4cat.GEO.x[1:100]
geo2.4cat.y<-ellipse.4cat.GEO$res$coord.4cat.GEO.y[1:100]
geo4.4cat.x<-ellipse.4cat.GEO$res$coord.4cat.GEO.x[201:300]
geo4.4cat.y<-ellipse.4cat.GEO$res$coord.4cat.GEO.y[201:300]
geo5.4cat.x<-ellipse.4cat.GEO$res$coord.4cat.GEO.x[301:400]
geo5.4cat.y<-ellipse.4cat.GEO$res$coord.4cat.GEO.y[301:400]

### Confidence ellipses overlaps ###

conf.ellipse.4cat.high.SR <- list(x=c(high.SR.4cat.x), y=c(high.SR.4cat.y))
conf.ellipse.4cat.low.SR <- list(x=c(low.SR.4cat.x),y=c(low.SR.4cat.y))
conf.ellipse.4cat.veryHigh.SR <- list(x=c(veryHigh.SR.4cat.x),y=c(veryHigh.SR.4cat.y))
conf.ellipse.4cat.veryLow.SR <- list(x=c(veryLow.SR.4cat.x),y=c(veryLow.SR.4cat.y))

conf.ellipse.4cat.small.BODY <- list(x=c(small.BODY.4cat.x),y=c(small.BODY.4cat.y))
conf.ellipse.4cat.big.BODY <- list(x=c(big.BODY.4cat.x),y=c(big.BODY.4cat.y))
conf.ellipse.4cat.verySmall.BODY <- list(x=c(verySmall.BODY.4cat.x),y=c(verySmall.BODY.4cat.y))
conf.ellipse.4cat.veryBig.BODY <- list(x=c(veryBig.BODY.4cat.x),y=c(veryBig.BODY.4cat.y))

conf.ellipse.4cat.geo2<-list(x=c(geo2.4cat.x),y=c(geo2.4cat.y))
conf.ellipse.4cat.geo4<-list(x=c(geo4.4cat.x),y=c(geo4.4cat.y))
conf.ellipse.4cat.geo5<-list(x=c(geo5.4cat.x),y=c(geo5.4cat.y))

plot(conf.ellipse.4cat.high.SR, type = "l", lwd = 3, col="red", xlab = "DIM 1", ylab = "DIM 2",
     xlim=c(-1,1.75),
     ylim=c(-1.25,1.25))
lines(conf.ellipse.4cat.low.SR, col="red", lty=1)
lines(conf.ellipse.4cat.veryHigh.SR, col="red", lty = 1, lwd= 7)
lines(conf.ellipse.4cat.veryLow.SR, col="red", lty = 2)

lines(conf.ellipse.4cat.small.BODY, col="blue", lwd = 3)
lines(conf.ellipse.4cat.verySmall.BODY, col="blue", lty=1, lwd = 7)
lines(conf.ellipse.4cat.big.BODY, col ="blue",lty=1)
lines(conf.ellipse.4cat.veryBig.BODY, col="blue", lty=2)

lines(conf.ellipse.4cat.geo2, col="grey", lty = 2)
lines(conf.ellipse.4cat.geo4, col="grey", lty = 2)
lines(conf.ellipse.4cat.geo5, col="grey", lwd = 7)

grid()

legend(1, 0.9, legend=c("High species richness", "Small male body size"),
       col=c("red", "blue", "grey"), lty=1, lwd=3, cex=0.8)
legend(0.7, 0.65, legend=c("Low species richness", "Big male body size"),
       col=c("red", "blue"), lty=1, cex=0.8)
legend(1.2, 0.65, legend=c("Very low species richness", "Very big male body size","Geo ranges 2 and 4"),
       col=c("red", "blue", "grey"), lty=2, cex=0.8)
legend(1, 1.25, legend=c("Very High species richness", "Very small male body size" ,"Geo range 5"),
       col=c("red", "blue", "grey"), lty=1, lwd = 7, cex=0.8)


area.4cat.high.SR <- Area.xypolygon(conf.ellipse.4cat.high.SR)
area.4cat.low.SR <- Area.xypolygon(conf.ellipse.4cat.low.SR)
area.4cat.veryHigh.SR <- Area.xypolygon(conf.ellipse.4cat.veryHigh.SR)
area.4cat.veryLow.SR <- Area.xypolygon(conf.ellipse.4cat.veryLow.SR)

area.4cat.small.BODY <- Area.xypolygon(conf.ellipse.4cat.small.BODY)
area.4cat.big.BODY <- Area.xypolygon(conf.ellipse.4cat.big.BODY)
area.4cat.verySmall.BODY <- Area.xypolygon(conf.ellipse.4cat.verySmall.BODY)
area.4cat.veryBig.BODY <- Area.xypolygon(conf.ellipse.4cat.veryBig.BODY)

area.4cat.geo5 <- Area.xypolygon(conf.ellipse.4cat.geo5)

overlap.4cat.high.SR.small.BODY <- overlap.xypolygon(conf.ellipse.4cat.high.SR, conf.ellipse.4cat.small.BODY)
overlap.4cat.low.SR.big.BODY <- overlap.xypolygon(conf.ellipse.4cat.low.SR,conf.ellipse.4cat.big.BODY)
overlap.4cat.veryLow.SR.veryBig.BODY <- overlap.xypolygon(conf.ellipse.4cat.veryLow.SR,conf.ellipse.4cat.veryBig.BODY)
overlap.4cat.veryHigh.SR.small.BODY <- overlap.xypolygon(conf.ellipse.4cat.veryHigh.SR, conf.ellipse.4cat.small.BODY)
overlap.4cat.veryHigh.SR.verySmall.BODY <- overlap.xypolygon(conf.ellipse.4cat.veryHigh.SR, conf.ellipse.4cat.verySmall.BODY)

overlap.4cat.verySmall.BODY.geo5 <- overlap.xypolygon(conf.ellipse.4cat.verySmall.BODY, conf.ellipse.4cat.geo5)
overlap.4cat.high.SR.geo5 <- overlap.xypolygon(conf.ellipse.4cat.high.SR,conf.ellipse.4cat.geo5)

# Very high species richness and small male body size overlap

veryHigh.SR.vs.small.BODY.4cat.percentage <- round(x=(overlap.4cat.veryHigh.SR.small.BODY/area.4cat.veryHigh.SR*100), digits = 2)
small.BODY.vs.veryHigh.SR.4cat.percentage <- round(x=(overlap.4cat.veryHigh.SR.small.BODY/area.4cat.small.BODY*100), digits = 2)

# Very high species richness and very small male body size overlap

veryHigh.SR.vs.verySmall.BODY.4cat.percentage <- round(x=(overlap.4cat.veryHigh.SR.verySmall.BODY/area.4cat.veryHigh.SR*100), digits = 2)
verySmall.BODY.vs.veryHigh.SR.4cat.percentage <- round(x=(overlap.4cat.veryHigh.SR.verySmall.BODY/area.4cat.verySmall.BODY*100), digits = 2)

# Very small male body size and geo range 5 overlap

verySmall.BODY.vs.geo5.4cat.percentage <- round(x=(overlap.4cat.verySmall.BODY.geo5/area.4cat.verySmall.BODY*100), digits = 2)
geo5.vs.verySmall.BODY.4cat.percentage <- round(x=(overlap.4cat.verySmall.BODY.geo5/area.4cat.geo5*100), digits = 2)

# Low species richness and big male body size overlap

low.SR.vs.big.BODY.4cat.percentage <- round(x=(overlap.4cat.low.SR.big.BODY/area.4cat.low.SR*100), digits = 2)
big.BODY.vs.low.SR.4cat.percentage <- round(x=(overlap.4cat.low.SR.big.BODY/area.4cat.big.BODY*100), digits = 2)

# Low species richness and big male body size overlap

veryLow.SR.vs.veryBig.BODY.4cat.percentage <- round(x=(overlap.4cat.veryLow.SR.veryBig.BODY/area.4cat.veryLow.SR*100), digits = 2)
veryBig.BODY.vs.veryLow.SR.4cat.percentage <- round(x=(overlap.4cat.veryLow.SR.veryBig.BODY/area.4cat.veryBig.BODY*100), digits = 2)


########
# TEXT #
########
cat(veryHigh.SR.vs.small.BODY.4cat.percentage, "% of the very high species richness confidence ellipse area overlaps with the small male body size confidence ellipse")
cat(small.BODY.vs.veryHigh.SR.4cat.percentage, "% of the small male body size confidence ellipse area overlaps with the very high species richness confidence ellipse")

cat(veryHigh.SR.vs.verySmall.BODY.4cat.percentage, "% of the very high species richness confidence ellipse area overlaps with the very small male body size confidence ellipse")
cat(verySmall.BODY.vs.veryHigh.SR.4cat.percentage, "% of the very small male body size confidence ellipse area overlaps with the very high species richness confidence ellipse")

cat(verySmall.BODY.vs.geo5.4cat.percentage, "% of the very small male body size confidence ellipse area overlaps with the geographic range 5 confidence ellipse")
cat(geo5.vs.verySmall.BODY.4cat.percentage, "% of the geographic range 5 confidence ellipse area overlaps with the very small male body size confidence ellipse")

cat(low.SR.vs.big.BODY.4cat.percentage, "% of the low species richness confidence ellipse area overlaps with the big male body size confidence ellipse")
cat(big.BODY.vs.low.SR.4cat.percentage, "% of the big male body size confidence ellipse area overlaps with the low species richness confidence ellipse")

cat(veryLow.SR.vs.veryBig.BODY.4cat.percentage, "% of the very low species richness confidence ellipse area overlaps with the very big male body size confidence ellipse")
cat(veryBig.BODY.vs.veryLow.SR.4cat.percentage, "% of the very big male body size confidence ellipse area overlaps with the very low species richness confidence ellipse")


###################################################################################################################################
#MCA - 5 categories: Species richness, Body size
#    - 2 categories: COI
###################################################################################################################################

mcorr.5cat <- as.data.frame(cbind(mcorrALL[,4], mcorrALL[,10],mcorrALL[,11], mcorrALL[,14:15]))
colnames(mcorr.5cat) <- c("sr5cat","body5cat","coi2cat","evolrank","georange")
mcorr.5cat <- as.data.frame(mcorr.5cat)
str(mcorr.5cat)

res.mcorr.5cat<-MCA(mcorr.5cat, ncp = 5, graph = TRUE)

fviz_screeplot(res.mcorr.5cat, addlabels = TRUE)

fviz_mca_biplot(res.mcorr.5cat, 
                repel = TRUE,
                ggtheme = theme_minimal())

var.5cat <- get_mca_var(res.mcorr.5cat)
var.5cat

corrplot(var.5cat$cos2, is.corr=FALSE)

fviz_mca_ind(res.mcorr.5cat, 
             label="none", 
             habillage= "sr5cat",
             addEllipses=TRUE, ellipse.type="confidence", 
             ellipse.level=0.95,
             map = "rowprincipal")

fviz_ellipses(res.mcorr.5cat, c("sr5cat", "body5cat", "coi2cat","evolrank", "georange"),
              geom = "point", ellipse.type = "confidence")

#res.desc3cat <- dimdesc(res.mcorr.3cat, axes = c(1,2))
#res.desc3cat[[1]]
#res.desc3cat[[2]]

fviz_mca_biplot(res.mcorr.5cat, col.ind = "cos2", col.var= "cos2", 
                gradient.cols = c("#00AFBB", "#E7B800", "#FC4E07"),
                repel = TRUE,
                #arrow = c(TRUE, TRUE),
                map = "rowprincipal",
                ggtheme = theme_minimal())
